# Supplementary material for: A new molecular tool for detection of the highly invasive gecko, Hemidactylus frenatus
Source: PLoS One. 2026 Feb 4;21(2):e0338377. doi: 10.1371/journal.pone.0338377 (PMC12871987; doi:10.1371/journal.pone.0338377)
Supplement: S2 Data — LAMP optimisation runs for proportion of scat sample extracted, and scat DNA template dilutions in water (1:1, 1:10, 1:50). (XLSX) [file pone.0338377.s002.xlsx]

## Sheet: T-test_Comparison
Sample	Gecko Sample	Time (min)	Anneal (oC)		Probability		Average Tissue	Average Scat
Tissue 01	R131793, Kununurra, -15.7666, 128.7333	7.25	85.27		0.0187673	Time	9.8125	11.7059
Tissue 02	R131879, Kununurra, -15.7666, 128.7333	7.5	85.18		0.288296	Anneal	85.351	85.4053
Tissue 03	R132949, Broome, -17.9697, 122.2319	9.75	85.32
Tissue 04	R132952, Broome, -17.9697, 122.2319	10	85.33
Tissue 05	R164914, Truscott Airstrip, -14.0908, 126.3867	13.25	85.43
Tissue 06	R172512, BWI, -20.795, 115.4736	16.25	85.82
Tissue 07	R172517, BWI, -20.795, 115.4736	9.25	85.27
Tissue 08	R172557, BWI, -20.7311, 115.4784	11.25	85.28
Tissue 09	R174322, Port Hedland, -20.318, 118.639	7.5	85.07
Tissue 10	R174747, Carnarvon, -24.87856, 113.56082	7.5	85.33
Tissue 11	R173044, Cocos Island, -12.1919, 96.8322	10.75	85.13
Tissue 12	R173054, Cocos Island, -12.1558, 96.828	13.25	85.12
Tissue 13	R112253, Yamdena Island, -7.9833, 131.15	11.75	85.57
Tissue 14	R109929, Yamdena Island, -7.9833, 131.15	13.25	85.58
Tissue 15	R109377, Banda island, -4.55, 129.9167	11.5	85.17
Tissue 16	R109370, Banda island, -4.55, 129.9167	6.5	85.43
Tissue 17	R109230, Nusa Penida Island, -8.6833, 115.5667	8	85.44
Tissue 18	R109517, Wokam island, -5.8, 134.25	7	85.37
Tissue 19	R109520, Wokam island, -5.8, 134.25	8.25	85.49
Tissue 20	R109879, Ambon Island, -3.6833, 128.1667	6.5	85.42
Scat 02	Dampier6713_2, 3.10.19.	13.5	85.37
Scat 03	Dampier6713_3, 3.10.19.	10.75	85.52
Scat 04	Dampier6713_4, 3.10.19.	17	85.37
Scat 05	Dampier6713_5, 3.10.19.	11.75	85.37
Scat 06	Dampier6713_6, 4.10.19.	11	85.42
Scat 07	Dampier6713_7, 4.10.19.	10.5	85.82
Scat 08	Dampier6713_8, 4.10.19.	14.75	85.37
Scat 10	Dampier6713_10, 6.10.19.	10.25	85.42
Scat 11	Dampier6713_11, 6.10.19.	12.5	85.27
Scat 12	Dampier6713_12, 6.10.19.	9.75	85.37
Scat 13	Dampier6713_13, 6.10.19.	11	85.42
Scat 14	Dampier6713_14, 6.10.19.	11.25	85.42
Scat 15	Dampier6713_15, 6.10.19.	10.75	85.28
Scat 16	Dampier6713_16, 6.10.19.	10.75	85.43
Scat 17	Dampier6713_17, 7.10.19.	10.5	85.33
Scat 18	Dampier6713_18, 7.10.19.	10.5	85.38
Scat 20	Dampier6713_20, 10.10.19.	12.5	85.33

## Sheet: Scat_Portion&DilutionData
6.11.19
Method 1	Quick extract method
1	Scat	50uL QE		6 min 65oC + 98oC 2 min
2	Scat	50uL QE	20uL Inhibitex buffer	6 min 65oC + 98oC 2 min
3	Scat	50uL QE	50uL Inhibitex buffer	6 min 65oC + 98oC 2 min
Dissolve scat with a toothpick
Strip 1
2	50uL QE	20uL Inhibitex buffer	10b	mushy
2	50uL QE	20uL Inhibitex buffer	17b
5	50uL QE	50uL Inhibitex buffer	10c
Strip 2
1	50uL QE		6b	solid
2	50uL QE		17c	Broken
			1269_0133
			1:4:2, 0.4uM
1	10b		14:00:00	86.26
2	10c		24:00	87.13
3	6b		21:00:00	84.74
4	17c		11:45:00	85.18
5	Neg
6	Pos 10a		10:45:00	85.33
11.11.19
	50uL QE	Break pellet with a toothpick
			1:1		01:10:00					01:50:00
			1319_0034		1319_0035					1269_0137
1	2c	24:15	85.07		00:00:00	0				24:15	0	24.3
2	4c	00:00:00			24:15	0		24.3		24:00	0	24
3	8c	00:00:00			00:00:00	0				00:00:00	0
4	12c	21:15:00	84.98		20:00:00	85.16		20		23:15:00	84.97	23.3
5	16c	15:45:00	85.33		17:45:00	85.22		17.9		20:15:00	84.88	20.3
6	18b	20:45	84.93		19:45:00	85.22		19.9		22:45:00	84.73	22.9
7	Neg							20.525		00:00:00		22.96
8	Pos 10a	20:00:00	85.08		18:15:00	85.17				18:30:00	85.07
Dilution does not improve amplification time
13.11.19	50uL QE	Take a smaller pellet and break with a toothpick
S1			1269-0142
1	2b		24:15			24.3			24.3
2	4b		00:00:00						21.3
3	8b		00:00:00						15.9
4	12b		22:15:00	87.07		22.3			20.9
5	16b		00:00:00						20.6
6	20b		24:00	85.42		24
7	Neg		00:00:00			23.5333
8	Pos 6a		21:30:00	85.37
									n=6 but only 4 samples amplified with an average amplification time of 20.6 mins
S2			1319-0041						n=6 but only 3 samples amplified with an average amplification time of 23.5 mins
1	48b
2	49b
3	50b
4	51b
5	52b
6	53b
7	Neg
8	Pos 6a		22:30:00	85.16
DNA extraction
Screwcap 2 ml tubes with 2 metal beads in each, 500 ul of water, shake with half a scat
QE	6 min at 65oc	2 min at 98oC	1 uL and 10 uL in 50 uL QE
	15 min at 65oC	2 min at 98oC	1 uL and 10 uL in 50 uL QE
18S V											AHG	14.11.19
			6 min QE			15 min QE
			1269_0145			1319_0044					1269_0147
1	13b	1uL in QE	19:15:00	89.14		29:15	89.24		6min	13b,1	1 day, 1:00:00	84.47
2	50b		00:00:00			27:15	88.42			13b,10	1 day, 2:30:00	84.11
3	52b		21:30:00	88.63		21:30:00	88.78		15min	13b,1	1 day, 0:00:00	84.53
4	13b	10uL in QE	29:15	88.58		30:00	88.06			13b,10	1 day, 3:00:00	83.96
5	50b		20:30:00	88.58		21:00:00	88.32			9b	0:00:00
6	52b		19:00:00	88.92		20:30:00	89.31			15b	29:15	84.63
7	Neg									19b	0:00:00
8	Pos	4 QE tissue	11:30:00	88.67		11:15:00	85.57				18:30:00	85.18
14.11.19
DNA extraction
100uL QE	Take a third of the pellet and break with a toothpick
	6 min at 65oc	2 min at 98oC			Try 2 primer ratios
			Dilution
1	2d	1:1	01:50:00
2	3b	1:1	01:50:00
3	11b	1:1	01:50:00	AHG			AHG
				01:04:02			01:06:03
				1269_0148			1319_0047
1	2d	1:1		13:00:00	85.08		12:15:00	85.45
2	3b	1:1		14:30:00	85.15		14:00:00	85.32
3	11b	1:1		10:45:00	85.04		10:30:00	85.27
4	2d	01:50:00		00:00:00			00:00:00
5	3b	01:50:00		12:00:00	85.28		12:15:00	85.32
6	11b	01:50:00		12:00:00	85.33		11:45:00	85.42
7	Neg			00:00:00			00:00:00
8	Pos			10:30:00	85.18		10:45:00	85.27
				AHG			18SV
15.11.19				01:06:03			01:06:03
				1269_0152			1319_0049		1269_0162
1	2d	1:1		11:45:00	85.18		22:30:00	89.16	25:45	88.58
2	3b	1:1		13:30:00	85.15		0		29:00	88.58
3	11b	1:1		10:00:00	85.28		21:00:00	89.17	18:45	88.73
4	2d	01:50:00		12:30:00	85.48		0		24:00	88.88
5	3b	01:50:00		11:30:00	85.48		22:30:00	89.31	21:00	88.99
6	11b	01:50:00		11:45:00	85.48		19:00:00	88.52	17:15	89.24
7	Neg
8	Pos	4, scat tissue		10:00:00	85.28
21.11.19
				1269_0166			1319_0060
1	2d	01:10:00		14:30	85.35		0	0
2	3b	01:10:00		11:45	85.41		28:00	88.58
3	11b	01:10:00		10:45	85.32		17:00	89.22
4	2d	01:20:00		22:00	84.97		0	0
5	3b	01:20:00		13:30	85.27		0	0
6	11b	01:20:00		12:30	85.51		18:00	89.26
7	Neg
8	pos			08:15:00	85.36
